# Supplementary material for: Molecular basis for integrin adhesion receptor binding to p21-activated kinase 4 (PAK4)
Source: Commun Biol. 2022 Nov 17;5:1257. doi: 10.1038/s42003-022-04157-3 (PMC9669019; doi:10.1038/s42003-022-04157-3)
Supplement: Supplementary file 3 — Supplementary Data 1 [file 42003_2022_4157_MOESM3_ESM.xlsx]

## Sheet: Figure 1C
Figure 1C
	PAK4 Nterm							PAK4 Cat
GST	0.514184	0.028625	0.000321	0.049678	0.095408	0	0						0.241279	0.438651
B5 FL	0.376543	0.13938	0.027794	0.24164	0.177827	0	0.021494	1.47448					1.86516	2.25174
B5 746-758			0	0.038867	0.083112	0	0	0.219803					0.164193	0.151271
B5 746-762						0	0						0.17122	0.555601
B5 746-774			0	0.495544	0.199637	0	0	0.348208					1.21528	1.85822

## Sheet: Figure 1D
Figure 1D
nM PAK4Cat	B5			aIIb
5	9.12828	4.21135
50	47.6856	66.5041
100	90.1913	166.368
200	112.727	69.6949
500	260.384	185.982			0
750		239.04
1000	443.221	367.326			0
2000		619.089	750
3000	966.407	705.982		118.364
4000		871.714
5000			875

## Sheet: Figure 4F
Figure 4F
b5-WT	R763E	R765E	R763/765E
1	0.42	1.24	0.38
1	0.29	1.266	0.34
1	0.17	1.45	0.16

## Sheet: Figure 4G
Figure 4G
cat-WT	Q358A	D444A	D444R	M482K	E512A	E512R
1	0.837302	0.040694	0.166743	0.517032	0.407663	0.13435
1	0.461375	0.00116613	0.10984	0.275518	0.429461	0.0995877
1	0.710018	0.243283	2.47451e-05	0.503789	0.540697	0.254266
1	1.07463	0.0957716	0.334012	0.242716	0.256789	0.092171
1	0.467691	3.58211e-06	0.00490759	0.291485	0.74353	0.0844551
1	1.0032	0.0974892	0.174605	0.00713296	0.278853	0.33786
1	1.28293	0.0832023	0.114954		0.108468
1	1.18344
1	0.828

## Sheet: Figure 4H
Figure 4H
FL-WT	Q358A	D444A	D444R	M482K	E512A	E512R
1	0.221	0.235	0.011	0.259
1	0.9415	0.008		1.377	0.029	0.472
1				0.432	0.62	0.89
1			0.517	0.512	0.561	0.486
1	0.58			0.381	0.262	0.106
1					0.4	0.64
1	3.01			1.044
1				0.278
1
1			0.253
1		0.233	0.329
1		0.015	0.208
1
1	1.265			0.149	0.03
1	0.66
1	1.25			0.8	0.1

## Sheet: Figure 5C
Figure 5C
Log [Pep] μM	Full-length cytoplasmic Integrin b5, MBP substrate				11mer integrin b5 peptide, LIMK peptide substrate
1.69897	73.23	76.92	60.96	69.91
1.39794	80.79	80.08	75.56	84.37
1.07918	93.92	93.36	82.38	90.48
0.778151	110.6	114.06	78.7	88.74
1.20412					76.7	110.84	96.97	62.78	90.07	91.29
1.50515					92.12	104.96	89.77	91.95	67.42	59.4
1.80618					86.75	68.62	91.84	68.62	51.82	58.79
2.10721					53.56	76.9	30.58	46.11	48.72	29.52
2.40824					59.46	52.79	21.75	37.77	38.22	23.73
2.70927					45.66	47.01	21.27	17.11	22.63	15.32
3.0103					32.98	39.54	14.22	16.68	12.63	10.96
